# Supplementary material for: Genetic Diversity and Primary Drug Resistance of Mycobacterium tuberculosis Beijing Genotype Strains in Northwestern Russia
Source: Microorganisms. 2023 Jan 19;11(2):255. doi: 10.3390/microorganisms11020255 (PMC9966048; doi:10.3390/microorganisms11020255)
Supplement: Supplementary file 1 [file microorganisms-11-00255-s001.zip]

Archive with 1 entries (1 files):
- microorganisms-2156447-supplementary.xls
