# Supplementary material for: Genetic Diversity and Primary Drug Resistance of Mycobacterium tuberculosis Beijing Genotype Strains in Northwestern Russia
Source: Microorganisms. 2023 Jan 19;11(2):255. doi: 10.3390/microorganisms11020255 (PMC9966048; doi:10.3390/microorganisms11020255)
Supplement: Supplementary file 1 [file microorganisms-11-00255-s001.zip › microorganisms-2156447-supplementary.xls]

## Sheet: All data
Vyazovaya et al. Genetic Diversity and Primary Drug Resistance of Mycobacte-rium tuberculosis Beijing Genotype Strains in Northwestern Russia
Table S1. Information on all stuidied isolates of Mycobacterium tuberculosis Beijing genotype: origin, drug resistance, and 24-MIRU-VNTR loci profile.
Strain ID	Drug resistance	Origin	Beijing genotype sublineage or clade	MLVA MtbC15-9	154	424	577	580	802	960	1644	1955	2059	2163b	2165	2347	2401	2461	2531	2687	2996	3007	3171	3192	3690	4052	4156	4348
4484	MDR	Vologda	modern (not B0/W148, not C.A.R.)	3754-32	2	3	4	2	3	3	3	5	2	6	4	4	4	2	5	1	7	3	3	5	3	7	2	3
1508	Polyresistant	Pskov	modern (not B0/W148, not C.A.R.)	?-32	2	4	5	2	3	3	3	5	2	6	4	4	4	2	5	1	7	3	3	5	3	6	2	3
54130	sensitive	Kaliningrad	modern (not B0/W148, not C.A.R.)	?-32	2	4	4	2	3	1	3	5	2	6	4	4	4	2	5	1	7	3	3	5	4	6	2	3
5536	Sensitive	Murmansk	modern (not B0/W148, not C.A.R.)	?-32	2	4	4	2	3	4	3	5	2	6	4	4	4	2	5	1	7	3	3	4	3	8	2	3
2169	Sensitive	Vologda	modern (not B0/W148, not C.A.R.)	1048-32	2	4	4	2	3	3	3	5	2	6	4	4	4	2	5	1	7	3	3	5	3	8	2	3
59800	Sensitive	Kaliningrad	modern (not B0/W148, not C.A.R.)	1048-32	2	4	4	2	3	3	3	5	2	6	4	4	4	2	5	1	7	3	3	5	3	8	2	3
6820	MDR	Murmansk	modern (not B0/W148, not C.A.R.)	1066-32	2	4	4	2	3	3	3	5	2	6	4	4	4	2	5	1	7	3	3	5	3	6	2	3
258 v	Polyresistant	Pskov	modern (not B0/W148, not C.A.R.)	1066-32	2	4	4	2	3	3	3	5	2	6	4	4	4	2	5	1	7	3	3	5	3	6	2	3
436 vd	MDR	Komi	modern (not B0/W148, not C.A.R.)	1073-32	2	4	4	2	3	3	3	5	2	6	4	4	4	2	5	1	7	3	3	5	3	4	2	3
1187	MDR	Karelia	modern (not B0/W148, not C.A.R.)	3799-32	2	4	4	2	3	3	3	4	2	6	4	4	4	2	5	1	7	3	3	5	3	6	2	3
638	Monoresistant	Pskov	modern (not B0/W148, not C.A.R.)	3823-32	2	4	4	2	3	3	3	5	2	5	4	4	4	2	5	1	7	3	3	5	3	6	2	3
4219	Sensitive	Vologda	modern (not B0/W148, not C.A.R.)	3838-32	2	4	4	2	3	3	3	5	2	6	4	4	4	2	5	1	7	3	3	5	3	5	2	3
318	Monoresistant	Pskov	modern (not B0/W148, not C.A.R.)	3839-32	2	4	4	2	3	3	3	5	2	6	4	4	4	2	5	1	7	3	3	5	3	9	2	3
52679	MDR	Kaliningrad	modern (not B0/W148, not C.A.R.)	4202-32	2	4	4	2	3	3	3	5	2	6	3	4	4	2	5	1	6	3	3	5	3	8	2	3
4580	Sensitive	Murmansk	modern (not B0/W148, not C.A.R.)	9341-32	2	4	4	2	3	3	3	5	2	8	4	4	4	2	5	1	5	3	3	5	3	8	2	3
234 v	Monoresistant	Pskov	modern (not B0/W148, not C.A.R.)	9380-32	2	4	4	2	3	3	3	5	2	5	4	4	4	2	5	1	7	3	3	5	3	9	2	3
2702	Monoresistant	Pskov	modern (not B0/W148, not C.A.R.)	9380-32	2	4	4	2	3	3	3	5	2	5	4	4	4	2	5	1	7	3	3	5	3	9	2	3
694 v	Sensitive	Pskov	modern (not B0/W148, not C.A.R.)	9391-32	2	4	4	2	3	4	3	5	2	6	4	4	4	2	5	1	7	3	3	5	3	8	2	3
1953	Sensitive	Pskov	modern (not B0/W148, not C.A.R.)	9391-32	2	4	4	2	3	4	3	5	2	6	4	4	4	2	5	1	7	3	3	5	3	8	2	3
50509	Sensitive	Kaliningrad	modern (not B0/W148, not C.A.R.)	9391-32	2	4	4	2	3	4	3	5	2	6	4	4	4	2	5	1	7	3	3	5	3	8	2	3
50718	Sensitive	Kaliningrad	modern (not B0/W148, not C.A.R.)	9391-32	2	4	4	2	3	4	3	5	2	6	4	4	4	2	5	1	7	3	3	5	3	8	2	3
54087	Sensitive	Kaliningrad	modern (not B0/W148, not C.A.R.)	9391-32	2	4	4	2	3	4	3	5	2	6	4	4	4	2	5	1	7	3	3	5	3	8	2	3
543	Sensitive	Murmansk	modern (not B0/W148, not C.A.R.)	9391-32	2	4	4	2	3	4	3	5	2	6	4	4	4	2	5	1	7	3	3	5	3	8	2	3
8800	Sensitive	Murmansk	modern (not B0/W148, not C.A.R.)	9391-32	2	4	4	2	3	4	3	5	2	6	4	4	4	2	5	1	7	3	3	5	3	8	2	3
477	sensitive	Karelia	modern (not B0/W148, not C.A.R.)	9391-32	2	4	4	2	3	4	3	5	2	6	4	4	4	2	5	1	7	3	3	5	3	8	2	3
98	MDR	Komi	Ancient	1071-32	2	4	4	2	3	1	3	4	2	6	4	4	4	2	5	1	7	3	3	5	3	9	2	3
2254	MDR	Pskov	Ancient	1071-32	2	4	4	2	3	1	3	4	2	6	4	4	4	2	5	1	7	3	3	5	3	9	2	3
51015	MDR	Kaliningrad	Ancient	1071-32	2	4	4	2	3	1	3	4	2	6	4	4	4	2	5	1	7	3	3	5	3	9	2	3
414	MDR	Karelia	Ancient	1071-32	2	4	4	2	3	1	3	4	2	6	4	4	4	2	5	1	7	3	3	5	3	9	2	3
3091	MDR	Karelia	Ancient	1071-32	2	4	4	2	3	1	3	4	2	6	4	4	4	2	5	1	7	3	3	5	3	9	2	3
3416	MDR	Karelia	Ancient	1071-32	2	4	4	2	3	1	3	4	2	6	4	4	4	2	5	1	7	3	3	5	3	9	2	3
2690	Sensitive	Vologda	Ancient	?-114	2	2	4	2	3	3	3	4	2	6	4	4	4	2	3	1	5	3	3	4	3	6	3	2
13093	sensitive	Kaliningrad	Ancient	?-32	2	4	4	2	3	1	3	2	2	6	1	4	4	2	5	1	7	3	3	5	3	6	3	3
57	MDR	Vologda	B0/W148	100-32	2	4	4	2	3	3	3	5	2	6	4	4	4	2	5	1	7	3	3	5	3	7	2	3
2193	MDR	Vologda	B0/W148	4737-32	2	4	4	2	3	3	3	5	2	6	4	4	4	2	5	1	7	3	3	4	3	7	2	3
4179	MDR	Vologda	B0/W148	100-32	2	4	4	2	3	3	3	5	2	6	4	4	4	2	5	1	7	3	3	5	3	7	2	3
4321	MDR	Vologda	B0/W148	100-32	2	4	4	2	3	3	3	5	2	6	4	4	4	2	5	1	7	3	3	5	3	7	2	3
926	MDR	Komi	B0/W148	3837-32	2	4	4	2	3	3	3	5	2	6	4	4	4	2	5	1	7	3	3	5	3	3	2	3
3680	MDR	Komi	B0/W148	100-32	2	4	4	2	3	3	3	5	2	6	4	4	4	2	5	1	7	3	3	5	3	7	2	3
2722	MDR	Komi	B0/W148	1141-32	2	4	4	2	3	3	3	5	2	6	4	4	2	2	5	1	7	3	3	5	3	7	2	3
407	MDR	Komi	B0/W148	100-32	2	4	4	2	3	3	3	5	2	6	4	4	4	2	5	1	7	3	3	5	3	7	2	3
273	MDR	Komi	B0/W148	100-32	2	4	4	2	3	3	3	5	2	6	4	4	4	2	5	1	7	3	3	5	3	7	2	3
4850	MDR	Komi	B0/W148	100-32	2	4	4	2	3	3	3	5	2	6	4	4	4	2	5	1	7	3	3	5	3	7	2	3
2301	MDR	Komi	B0/W148	100-32	2	4	4	2	3	3	3	5	2	6	4	4	4	2	5	1	7	3	3	5	3	7	2	3
653	MDR	Komi	B0/W148	100-32	2	4	4	2	3	3	3	5	2	6	4	4	4	2	5	1	7	3	3	5	3	7	2	3
920	MDR	Komi	B0/W148	4737-32	2	4	4	2	3	3	3	5	2	6	4	4	4	2	5	1	7	3	3	4	3	7	2	3
1205	MDR	Komi	B0/W148	4737-32	2	4	4	2	3	3	3	5	2	6	4	4	4	2	5	1	7	3	3	4	3	7	2	3
870	MDR	Komi	B0/W148	100-32	2	4	4	2	3	3	3	5	2	6	4	4	4	2	5	1	7	3	3	5	3	7	2	3
4031vd	MDR	Komi	B0/W148	4737-32	2	4	4	2	3	3	3	5	2	6	4	4	4	2	5	1	7	3	3	4	3	7	2	3
54	MDR	Komi	B0/W148	100-32	2	4	4	2	3	3	3	5	2	6	4	4	4	2	5	1	7	3	3	5	3	7	2	3
438 vd	MDR	Komi	B0/W148	100-32	2	4	4	2	3	3	3	5	2	6	4	4	4	2	5	1	7	3	3	5	3	7	2	3
176	MDR	Komi	B0/W148	100-32	2	4	4	2	3	3	3	5	2	6	4	4	4	2	5	1	7	3	3	5	3	7	2	3
229 vd	MDR	Komi	B0/W148	100-32	2	4	4	2	3	3	3	5	2	6	4	4	4	2	5	1	7	3	3	5	3	7	2	3
786 ps	MDR	Komi	B0/W148	100-32	2	4	4	2	3	3	3	5	2	6	4	4	4	2	5	1	7	3	3	5	3	7	2	3
228 vd	MDR	Komi	B0/W148	100-32	2	4	4	2	3	3	3	5	2	6	4	4	4	2	5	1	7	3	3	5	3	7	2	3
531 ps	MDR	Komi	B0/W148	100-32	2	4	4	2	3	3	3	5	2	6	4	4	4	2	5	1	7	3	3	5	3	7	2	3
451	MDR	Komi	B0/W148	100-32	2	4	4	2	3	3	3	5	2	6	4	4	4	2	5	1	7	3	3	5	3	7	2	3
35 v	MDR	Pskov	B0/W148	100-32	2	4	4	2	3	3	3	5	2	6	4	4	4	2	5	1	7	3	3	5	3	7	2	3
196 v	MDR	Pskov	B0/W148	100-32	2	4	4	2	3	3	3	5	2	6	4	4	4	2	5	1	7	3	3	5	3	7	2	3
247 v	MDR	Pskov	B0/W148	100-32	2	4	4	2	3	3	3	5	2	6	4	4	4	2	5	1	7	3	3	5	3	7	2	3
1494	MDR	Pskov	B0/W148	100-32	2	4	4	2	3	3	3	5	2	6	4	4	4	2	5	1	7	3	3	5	3	7	2	3
2408	MDR	Pskov	B0/W148	1075-32	2	4	4	2	3	3	3	5	2	6	4	4	4	2	5	1	6	3	3	5	3	7	2	3
2492	MDR	Pskov	B0/W148	1497-32	2	4	4	2	3	3	3	5	2	5	4	4	4	2	5	1	7	3	3	5	3	2	2	3
6247	MDR	Pskov	B0/W148	100-32	2	4	4	2	3	3	3	5	2	6	4	4	4	2	5	1	7	3	3	5	3	7	2	3
62830	MDR	Kaliningrad	B0/W148	100-32	2	4	4	2	3	3	3	5	2	6	4	4	4	2	5	1	7	3	3	5	3	7	2	3
8216	MDR	Kaliningrad	B0/W148	100-32	2	4	4	2	3	3	3	5	2	6	4	4	4	2	5	1	7	3	3	5	3	7	2	3
8302	MDR	Kaliningrad	B0/W148	100-32	2	4	4	2	3	3	3	5	2	6	4	4	4	2	5	1	7	3	3	5	3	7	2	3
13982	MDR	Kaliningrad	B0/W148	100-32	2	4	4	2	3	3	3	5	2	6	4	4	4	2	5	1	7	3	3	5	3	7	2	3
13987	MDR	Kaliningrad	B0/W148	893-32	2	2	4	2	3	3	3	5	2	6	4	4	4	2	5	1	7	3	3	5	3	7	2	3
50106	MDR	Kaliningrad	B0/W148	10516-32	2	4	4	2	3	3	3	5	2	6	4	4	4	2	5	1	7	3	3	5	2	7	2	3
51141	MDR	Kaliningrad	B0/W148	100-32	2	4	4	2	3	3	3	5	2	6	4	4	4	2	5	1	7	3	3	5	3	7	2	3
51333	MDR	Kaliningrad	B0/W148	100-32	2	4	4	2	3	3	3	5	2	6	4	4	4	2	5	1	7	3	3	5	3	7	2	3
51924	MDR	Kaliningrad	B0/W148	100-32	2	4	4	2	3	3	3	5	2	6	4	4	4	2	5	1	7	3	3	5	3	7	2	3
52676	MDR	Kaliningrad	B0/W148	?-32	2	4	4	2	4	3	3	5	2	5	4	4	4	2	5	1	7	3	3	5	3	7	2	3
52974	MDR	Kaliningrad	B0/W148	9378-32	2	4	4	2	3	3	3	4	2	6	4	4	4	2	5	1	7	3	3	5	3	7	2	3
59634	MDR	Kaliningrad	B0/W148	100-32	2	4	4	2	3	3	3	5	2	6	4	4	4	2	5	1	7	3	3	5	3	7	2	3
60470	MDR	Kaliningrad	B0/W148	100-32	2	4	4	2	3	3	3	5	2	6	4	4	4	2	5	1	7	3	3	5	3	7	2	3
62768	MDR	Kaliningrad	B0/W148	100-32	2	4	4	2	3	3	3	5	2	6	4	4	4	2	5	1	7	3	3	5	3	7	2	3
63273	MDR	Kaliningrad	B0/W148	100-32	2	4	4	2	3	3	3	5	2	6	4	4	4	2	5	1	7	3	3	5	3	7	2	3
11656	MDR	Kaliningrad	B0/W148	100-32	2	4	4	2	3	3	3	5	2	6	4	4	4	2	5	1	7	3	3	5	3	7	2	3
11738	MDR	Kaliningrad	B0/W148	100-32	2	4	4	2	3	3	3	5	2	6	4	4	4	2	5	1	7	3	3	5	3	7	2	3
67	MDR	Murmansk	B0/W148	100-32	2	4	4	2	3	3	3	5	2	6	4	4	4	2	5	1	7	3	3	5	3	7	2	3
1002	MDR	Murmansk	B0/W148	100-32	2	4	4	2	3	3	3	5	2	6	4	4	4	2	5	1	7	3	3	5	3	7	2	3
6665	MDR	Murmansk	B0/W148	100-32	2	4	4	2	3	3	3	5	2	6	4	4	4	2	5	1	7	3	3	5	3	7	2	3
7069	MDR	Murmansk	B0/W148	100-32	2	4	4	2	3	3	3	5	2	6	4	4	4	2	5	1	7	3	3	5	3	7	2	3
2885	MDR	Murmansk	B0/W148	100-32	2	4	4	2	3	3	3	5	2	6	4	4	4	2	5	1	7	3	3	5	3	7	2	3
3611	MDR	Murmansk	B0/W148	1075-32	2	4	4	2	3	3	3	5	2	6	4	4	4	2	5	1	6	3	3	5	3	7	2	3
19	MDR	Karelia	B0/W148	100-32	2	4	4	2	3	3	3	5	2	6	4	4	4	2	5	1	7	3	3	5	3	7	2	3
23	MDR	Karelia	B0/W148	100-32	2	4	4	2	3	3	3	5	2	6	4	4	4	2	5	1	7	3	3	5	3	7	2	3
243	MDR	Karelia	B0/W148	10156-32	2	4	4	2	3	3	3	5	2	6	4	4	4	2	5	1	7	3	3	5	4	7	2	3
333	MDR	Karelia	B0/W148	10519-32	2	4	4	2	3	3	3	5	2	6	4	4	4	2	5	1	4	3	3	5	3	7	2	3
509	MDR	Karelia	B0/W148	100-32	2	4	4	2	3	3	3	5	2	6	4	4	4	2	5	1	7	3	3	5	3	7	2	3
2298	MDR	Karelia	B0/W148	4737-32	2	4	4	2	3	3	3	5	2	6	4	4	4	2	5	1	7	3	3	4	3	7	2	3
2849	MDR	Karelia	B0/W148	100-32	2	4	4	2	3	3	3	5	2	6	4	4	4	2	5	1	7	3	3	5	3	7	2	3
3123	MDR	Karelia	B0/W148	100-32	2	4	4	2	3	3	3	5	2	6	4	4	4	2	5	1	7	3	3	5	3	7	2	3
3325	MDR	Karelia	B0/W148	100-32	2	4	4	2	3	3	3	5	2	6	4	4	4	2	5	1	7	3	3	5	3	7	2	3
3406	MDR	Karelia	B0/W148	3828-32	2	4	4	2	3	3	3	5	2	5	4	4	4	2	5	1	7	3	3	5	3	7	2	3
3984	MDR	Karelia	B0/W148	100-32	2	4	4	2	3	3	3	5	2	6	4	4	4	2	5	1	7	3	3	5	3	7	2	3
4766	MDR	Karelia	B0/W148	100-32	2	4	4	2	3	3	3	5	2	6	4	4	4	2	5	1	7	3	3	5	3	7	2	3
4942	Monoresistant	Murmansk	B0/W148	100-32	2	4	4	2	3	3	3	5	2	6	4	4	4	2	5	1	7	3	3	5	3	7	2	3
3135	Polyresistant	Vologda	B0/W148	100-32	2	4	4	2	3	3	3	5	2	6	4	4	4	2	5	1	7	3	3	5	3	7	2	3
775	Polyresistant	Komi	B0/W148	100-32	2	4	4	2	3	3	3	5	2	6	4	4	4	2	5	1	7	3	3	5	3	7	2	3
437	Polyresistant	Komi	B0/W148	100-32	2	4	4	2	3	3	3	5	2	6	4	4	4	2	5	1	7	3	3	5	3	7	2	3
483 vd	Polyresistant	Komi	B0/W148	100-32	2	4	4	2	3	3	3	5	2	6	4	4	4	2	5	1	7	3	3	5	3	7	2	3
584 vd	Polyresistant	Komi	B0/W148	100-32	2	4	4	2	3	3	3	5	2	6	4	4	4	2	5	1	7	3	3	5	3	7	2	3
225	Polyresistant	Komi	B0/W148	100-32	2	4	4	2	3	3	3	5	2	6	4	4	4	2	5	1	7	3	3	5	3	7	2	3
699	Polyresistant	Komi	B0/W148	100-32	2	4	4	2	3	3	3	5	2	6	4	4	4	2	5	1	7	3	3	5	3	7	2	3
283 v	Polyresistant	Pskov	B0/W148	100-32	2	4	4	2	3	3	3	5	2	6	4	4	4	2	5	1	7	3	3	5	3	7	2	3
530	Polyresistant	Karelia	B0/W148	100-32	2	4	4	2	3	3	3	5	2	6	4	4	4	2	5	1	7	3	3	5	3	7	2	3
4798	Polyresistant	Vologda	B0/W148	9378-32	2	4	4	2	3	3	3	4	2	6	4	4	4	2	5	1	7	3	3	5	3	7	2	3
124	MDR	Vologda	Central-Asian/Russian	1065-32	2	4	4	2	3	3	3	5	2	6	4	4	4	2	5	1	5	3	3	5	3	6	2	3
203	MDR	Vologda	Central-Asian/Russian	94-32	2	4	4	2	3	3	3	5	2	6	4	4	4	2	5	1	5	3	3	5	3	8	2	3
374	MDR	Vologda	Central-Asian/Russian	94-32	2	4	4	2	3	3	3	5	2	6	4	4	4	2	5	1	5	3	3	5	3	8	2	3
575	MDR	Vologda	Central-Asian/Russian	95-32	2	4	4	2	3	3	3	5	2	6	3	4	4	2	5	1	5	3	3	5	3	8	2	3
781	MDR	Vologda	Central-Asian/Russian	9360-15	2	4	4	2	3	3	3	5	2	6	4	4	2	2	5	1	5	3	3	4	3	8	2	2
970	MDR	Vologda	Central-Asian/Russian	94-32	2	4	4	2	3	3	3	5	2	6	4	4	4	2	5	1	5	3	3	5	3	8	2	3
1290	MDR	Vologda	Central-Asian/Russian	94-32	2	4	4	2	3	3	3	5	2	6	4	4	4	2	5	1	5	3	3	5	3	8	2	3
1485	MDR	Vologda	Central-Asian/Russian	95-32	2	4	4	2	3	3	3	5	2	6	3	4	4	2	5	1	5	3	3	5	3	8	2	3
1654	MDR	Vologda	Central-Asian/Russian	18075-32	2	4	4	2	3	3	3	5	2	6	3	4	4	2	5	1	5	3	3	4	3	8	2	3
2026	MDR	Vologda	Central-Asian/Russian	95-32	2	4	4	2	3	3	3	5	2	6	3	4	4	2	5	1	5	3	3	5	3	8	2	3
2134	MDR	Vologda	Central-Asian/Russian	95-32	2	4	4	2	3	3	3	5	2	6	3	4	4	2	5	1	5	3	3	5	3	8	2	3
2283	MDR	Vologda	Central-Asian/Russian	95-32	2	4	4	2	3	3	3	5	2	6	3	4	4	2	5	1	5	3	3	5	3	8	2	3
2879	MDR	Vologda	Central-Asian/Russian	95-32	2	4	4	2	3	3	3	5	2	6	3	4	4	2	5	1	5	3	3	5	3	8	2	3
3219	MDR	Vologda	Central-Asian/Russian	94-32	2	4	4	2	3	3	3	5	2	6	4	4	4	2	5	1	5	3	3	5	3	8	2	3
3809	MDR	Vologda	Central-Asian/Russian	94-32	2	4	4	2	3	3	3	5	2	6	4	4	4	2	5	1	5	3	3	5	3	8	2	3
4139	MDR	Vologda	Central-Asian/Russian	94-32	2	4	4	2	3	3	3	5	2	6	4	4	4	2	5	1	5	3	3	5	3	8	2	3
4435	MDR	Vologda	Central-Asian/Russian	94-32	2	4	4	2	3	3	3	5	2	6	4	4	4	2	5	1	5	3	3	5	3	8	2	3
5015	MDR	Vologda	Central-Asian/Russian	94-32	2	4	4	2	3	3	3	5	2	6	4	4	4	2	5	1	5	3	3	5	3	8	2	3
1019	MDR	Vologda	Central-Asian/Russian CAO	9358-32	2	2	4	2	3	3	3	5	2	6	4	4	4	2	5	1	5	3	3	5	3	8	2	3
2620	MDR	Vologda	Central-Asian/Russian CAO	94-32	2	4	4	2	3	3	3	5	2	6	4	4	4	2	5	1	5	3	3	5	3	8	2	3
2715	MDR	Vologda	Central-Asian/Russian CAO	94-32	2	4	4	2	3	3	3	5	2	6	4	4	4	2	5	1	5	3	3	5	3	8	2	3
4640	MDR	Vologda	Central-Asian/Russian CAO	94-32	2	4	4	2	3	3	3	5	2	6	4	4	4	2	5	1	5	3	3	5	3	8	2	3
83 ps	MDR	Komi	Central-Asian/Russian	1065-32	2	4	4	2	3	3	3	5	2	6	4	4	4	2	5	1	5	3	3	5	3	6	2	3
178	MDR	Komi	Central-Asian/Russian	1065-32	2	4	4	2	3	3	3	5	2	6	4	4	4	2	5	1	5	3	3	5	3	6	2	3
187	MDR	Komi	Central-Asian/Russian	94-32	2	4	4	2	3	3	3	5	2	6	4	4	4	2	5	1	5	3	3	5	3	8	2	3
432	MDR	Komi	Central-Asian/Russian	96-32	2	4	4	2	3	3	3	6	2	6	4	4	4	2	5	1	5	3	3	5	3	8	2	3
29	MDR	Komi	Central-Asian/Russian	9124-32	2	3	4	2	3	3	3	5	2	6	4	4	4	2	5	1	5	3	3	5	3	8	2	3
433	MDR	Komi	Central-Asian/Russian	?-32	2	3	4	2	3	3	3	5	2	6	4	4	4	2	5	1	5	3	3	6	3	6	2	3
106	MDR	Komi	Central-Asian/Russian	1065-32	2	4	4	2	3	3	3	5	2	6	4	4	4	2	5	1	5	3	3	5	3	6	2	3
449	MDR	Komi	Central-Asian/Russian	1065-32	2	4	4	2	3	3	3	5	2	6	4	4	4	2	5	1	5	3	3	5	3	6	2	3
428	MDR	Komi	Central-Asian/Russian	1065-32	2	4	4	2	3	3	3	5	2	6	4	4	4	2	5	1	5	3	3	5	3	6	2	3
1006	MDR	Komi	Central-Asian/Russian	1065-32	2	4	4	2	3	3	3	5	2	6	4	4	4	2	5	1	5	3	3	5	3	6	2	3
387	MDR	Komi	Central-Asian/Russian	1065-32	2	4	4	2	3	3	3	5	2	6	4	4	4	2	5	1	5	3	3	5	3	6	2	3
299	MDR	Komi	Central-Asian/Russian	94-32	2	4	4	2	3	3	3	5	2	6	4	4	4	2	5	1	5	3	3	5	3	8	2	3
484	MDR	Komi	Central-Asian/Russian	94-32	2	4	4	2	3	3	3	5	2	6	4	4	4	2	5	1	5	3	3	5	3	8	2	3
352 v	MDR	Pskov	Central-Asian/Russian	94-32	2	4	4	2	3	3	3	5	2	6	4	4	4	2	5	1	5	3	3	5	3	8	2	3
424 v	MDR	Pskov	Central-Asian/Russian	1065-32	2	4	4	2	3	3	3	5	2	6	4	4	4	2	5	1	5	3	3	5	3	6	2	3
437 v	MDR	Pskov	Central-Asian/Russian	94-32	2	4	4	2	3	3	3	5	2	6	4	4	4	2	5	1	5	3	3	5	3	8	2	3
706 v	MDR	Pskov	Central-Asian/Russian	1065-32	2	4	4	2	3	3	3	5	2	6	4	4	4	2	5	1	5	3	3	5	3	6	2	3
845	MDR	Pskov	Central-Asian/Russian	1065-32	2	4	4	2	3	3	3	5	2	6	4	4	4	2	5	1	5	3	3	5	3	6	2	3
2195	MDR	Pskov	Central-Asian/Russian	1065-32	2	4	4	2	3	3	3	5	2	6	4	4	4	2	5	1	5	3	3	5	3	6	2	3
3714	MDR	Pskov	Central-Asian/Russian	1065-32	2	4	4	2	3	3	3	5	2	6	4	4	4	2	5	1	5	3	3	5	3	6	2	3
3919	MDR	Pskov	Central-Asian/Russian	1065-32	2	4	4	2	3	3	3	5	2	6	4	4	4	2	5	1	5	3	3	5	3	6	2	3
4272	MDR	Pskov	Central-Asian/Russian	94-32	2	4	4	2	3	3	3	5	2	6	4	4	4	2	5	1	5	3	3	5	3	8	2	3
10735	MDR	Kaliningrad	Central-Asian/Russian	5866-32	2	2	4	2	3	3	3	5	2	6	4	4	4	2	5	1	6	3	3	5	3	8	2	3
50163	MDR	Kaliningrad	Central-Asian/Russian	94-32	2	4	4	2	3	3	3	5	2	6	4	4	4	2	5	1	5	3	3	5	3	8	2	3
51326	MDR	Kaliningrad	Central-Asian/Russian CAO	94-32	2	4	4	2	3	3	3	5	2	6	4	4	4	2	5	1	5	3	3	5	3	8	2	3
52299	MDR	Kaliningrad	Central-Asian/Russian CAO	1076-32	2	4	4	2	3	3	3	5	2	6	4	4	4	2	5	1	6	3	3	5	3	8	2	3
54043	MDR	Kaliningrad	Central-Asian/Russian CAO	94-32	2	4	4	2	3	3	3	5	2	6	4	4	4	2	5	1	5	3	3	5	3	8	2	3
58303	MDR	Kaliningrad	Central-Asian/Russian	94-32	2	4	4	2	3	3	3	5	2	6	4	4	4	2	5	1	5	3	3	5	3	8	2	3
63035	MDR	Kaliningrad	Central-Asian/Russian CAO	94-32	2	4	4	2	3	3	3	5	2	6	4	4	4	2	5	1	5	3	3	5	3	8	2	3
7446	MDR	Murmansk	Central-Asian/Russian	?-32	2	4	4	2	3	3	3	5	2	6	2	4	4	2	5	1	5	3	3	4	4	8	2	3
3307	MDR	Murmansk	Central-Asian/Russian	4402-32	2	4	4	2	3	3	3	5	2	7	4	4	4	2	5	1	5	3	3	5	3	8	2	3
2115	MDR	Murmansk	Central-Asian/Russian	94-32	2	4	4	2	3	3	3	5	2	6	4	4	4	2	5	1	5	3	3	5	3	8	2	3
2321	MDR	Murmansk	Central-Asian/Russian	94-32	2	4	4	2	3	3	3	5	2	6	4	4	4	2	5	1	5	3	3	5	3	8	2	3
4940	MDR	Murmansk	Central-Asian/Russian	94-32	2	4	4	2	3	3	3	5	2	6	4	4	4	2	5	1	5	3	3	5	3	8	2	3
6035	MDR	Murmansk	Central-Asian/Russian	94-32	2	4	4	2	3	3	3	5	2	6	4	4	4	2	5	1	5	3	3	5	3	8	2	3
8105	MDR	Murmansk	Central-Asian/Russian	94-32	2	4	4	2	3	3	3	5	2	6	4	4	4	2	5	1	5	3	3	5	3	8	2	3
1974	MDR	Murmansk	Central-Asian/Russian	96-32	2	4	4	2	3	3	3	6	2	6	4	4	4	2	5	1	5	3	3	5	3	8	2	3
223	MDR	Karelia	Central-Asian/Russian CAO	94-32	2	4	4	2	3	3	3	5	2	6	4	4	4	2	5	1	5	3	3	5	3	8	2	3
422	MDR	Karelia	Central-Asian/Russian CAO	94-32	2	4	4	2	3	3	3	5	2	6	4	4	4	2	5	1	5	3	3	5	3	8	2	3
665	MDR	Karelia	Central-Asian/Russian	?-32	2	4	4	2	3	3	3	5	2	5	1	4	4	2	5	1	5	3	3	5	3	8	2	3
860	MDR	Karelia	Central-Asian/Russian	94-32	2	4	4	2	3	3	3	5	2	6	4	4	4	2	5	1	5	3	3	5	3	8	2	3
2724	MDR	Karelia	Central-Asian/Russian	94-32	2	4	4	2	3	3	3	5	2	6	4	4	4	2	5	1	5	3	3	5	3	8	2	3
2913	MDR	Karelia	Central-Asian/Russian	14938-32	2	4	4	2	3	3	3	5	2	6	4	4	2	2	5	1	5	3	3	5	3	8	2	3
3023	MDR	Karelia	Central-Asian/Russian	95-34	2	4	4	2	3	3	3	5	2	6	3	3	4	2	5	1	5	3	3	5	3	8	2	3
3153	MDR	Karelia	Central-Asian/Russian	5526-32	2	4	4	2	3	3	3	5	2	6	4	4	4	2	5	1	9	3	3	5	3	8	2	3
3188	MDR	Karelia	Central-Asian/Russian	4404-32	2	5	4	2	3	3	3	5	2	6	4	4	4	2	5	1	5	3	3	5	3	8	2	3
3297	MDR	Karelia	Central-Asian/Russian	?-32	2	4	4	2	3	3	3	1	2	6	4	4	4	2	5	1	5	3	3	5	3	6	2	3
3516	MDR	Karelia	Central-Asian/Russian	1065-32	2	4	4	2	3	3	3	5	2	6	4	4	4	2	5	1	5	3	3	5	3	6	2	3
4098	MDR	Karelia	Central-Asian/Russian CAO	94-32	2	4	4	2	3	3	3	5	2	6	4	4	4	2	5	1	5	3	3	5	3	8	2	3
2320	Monoresistant	Vologda	Central-Asian/Russian	11780-32	2	4	4	2	3	3	3	6	2	6	4	4	4	2	5	1	5	3	3	5	3	7	2	3
213	Monoresistant	Komi	Central-Asian/Russian	99-32	2	4	4	2	3	3	3	5	2	6	4	4	4	2	5	1	5	3	3	5	3	7	2	3
489	Monoresistant	Komi	Central-Asian/Russian	809-32	2	4	4	2	3	2	3	5	2	6	3	4	4	2	5	1	5	3	3	5	3	8	2	3
22 vd	Monoresistant	Komi	Central-Asian/Russian	?-32	2	3	4	2	3	3	3	5	2	6	3	4	4	2	5	1	5	3	3	5	3	7	2	3
278	Monoresistant	Komi	Central-Asian/Russian	95-32	2	4	4	2	3	3	3	5	2	6	3	4	4	2	5	1	5	3	3	5	3	8	2	3
574	Monoresistant	Komi	Central-Asian/Russian	?-32	2	4	2	2	3	3	3	5	2	5	4	4	4	2	5	1	5	3	3	5	3	8	2	3
471	Monoresistant	Komi	Central-Asian/Russian	1065-32	2	4	4	2	3	3	3	5	2	6	4	4	4	2	5	1	5	3	3	5	3	6	2	3
1025	Monoresistant	Komi	Central-Asian/Russian CAO	94-32	2	4	4	2	3	3	3	5	2	6	4	4	4	2	5	1	5	3	3	5	3	8	2	3
5194	Monoresistant	Komi	Central-Asian/Russian	99-32	2	4	4	2	3	3	3	5	2	6	4	4	4	2	5	1	5	3	3	5	3	7	2	3
1202	Monoresistant	Komi	Central-Asian/Russian	?-32	2	4	4	2	4	3	3	5	2	6	3	4	4	2	5	1	5	3	3	5	3	8	2	3
414	Monoresistant	Komi	Central-Asian/Russian	1076-32	2	4	4	2	3	3	3	5	2	6	4	4	4	2	5	1	6	3	3	5	3	8	2	3
405 v	Monoresistant	Pskov	Central-Asian/Russian	?-32	2	2	4	2	4	3	3	5	2	2	4	4	4	2	5	1	6	3	3	4	3	5	2	3
13089	Monoresistant	Kaliningrad	Central-Asian/Russian	99-332	2	4	4	2	3	3	3	5	2	6	4	2	4	2	5	1	5	3	3	5	3	7	2	3
50268	Monoresistant	Kaliningrad	Central-Asian/Russian	95-32	2	4	4	2	3	3	3	5	2	6	3	4	4	2	5	1	5	3	3	5	3	8	2	3
52713	Monoresistant	Kaliningrad	Central-Asian/Russian	94-32	2	4	4	2	3	3	3	5	2	6	4	4	4	2	5	1	5	3	3	5	3	8	2	3
62084	Monoresistant	Kaliningrad	Central-Asian/Russian	801-32	2	4	4	2	3	3	3	4	2	6	4	4	4	2	5	1	5	3	3	5	3	8	2	3
62499	Monoresistant	Kaliningrad	Central-Asian/Russian	?-32	2	4	4	2	3	3	3	5	2	7	4	4	4	2	5	1	4	3	3	5	3	8	2	3
808	Monoresistant	Karelia	Central-Asian/Russian	94-32	2	4	4	2	3	3	3	5	2	6	4	4	4	2	5	1	5	3	3	5	3	8	2	3
4516	Monoresistant	Karelia	Central-Asian/Russian	94-32	2	4	4	2	3	3	3	5	2	6	4	4	4	2	5	1	5	3	3	5	3	8	2	3
4787	Monoresistant	Vologda	Central-Asian/Russian	1068-32	2	4	4	2	3	3	3	5	2	6	4	4	4	2	5	1	4	3	3	5	3	8	2	3
2044	Polyresistant	Vologda	Central-Asian/Russian	9360-32	2	4	4	2	3	3	3	5	2	6	4	4	2	2	5	1	5	3	3	4	3	8	2	3
2605	Polyresistant	Vologda	Central-Asian/Russian	1065-32	2	4	4	2	3	3	3	5	2	6	4	4	4	2	5	1	5	3	3	5	3	6	2	3
4119	Polyresistant	Vologda	Central-Asian/Russian	95-32	2	4	4	2	3	3	3	5	2	6	3	4	4	2	5	1	5	3	3	5	3	8	2	3
1702	Polyresistant	Vologda	Central-Asian/Russian CAO	9125-32	2	4	4	2	3	3	3	5	2	6	4	4	4	2	5	1	5	3	3	5	3	9	2	3
1902	Polyresistant	Vologda	Central-Asian/Russian CAO	94-32	2	4	4	2	3	3	3	5	2	6	4	4	4	2	5	1	5	3	3	5	3	8	2	3
2999	Polyresistant	Vologda	Central-Asian/Russian CAO	9129-32	2	4	4	2	3	3	3	5	2	6	4	4	4	2	5	1	5	3	3	4	3	8	2	3
336	Polyresistant	Komi	Central-Asian/Russian CAO	94-32	2	4	4	2	3	3	3	5	2	6	4	4	4	2	5	1	5	3	3	5	3	8	2	3
27 v	Polyresistant	Pskov	Central-Asian/Russian	1076-32	2	4	4	2	3	3	3	5	2	6	4	4	4	2	5	1	6	3	3	5	3	8	2	3
232 v	Polyresistant	Pskov	Central-Asian/Russian CAO	94-32	2	4	4	2	3	3	3	5	2	6	4	4	4	2	5	1	5	3	3	5	3	8	2	3
233 v	Polyresistant	Pskov	Central-Asian/Russian CAO	99-32	2	4	4	2	3	3	3	5	2	6	4	4	4	2	5	1	5	3	3	5	3	7	2	3
574 v	Polyresistant	Pskov	Central-Asian/Russian	?-32	2	4	4	2	3	3	3	4	2	6	3	4	4	2	5	1	5	3	3	5	3	8	2	3
196	Polyresistant	Pskov	Central-Asian/Russian	4205-32	2	4	4	2	3	3	3	5	2	6	4	4	4	2	5	1	6	3	3	5	3	6	2	3
703	Polyresistant	Pskov	Central-Asian/Russian	94-32	2	4	4	2	3	3	3	5	2	6	4	4	4	2	5	1	5	3	3	5	3	8	2	3
51818	Polyresistant	Kaliningrad	Central-Asian/Russian	1068-32	2	4	4	2	3	3	3	5	2	6	4	4	4	2	5	1	4	3	3	5	3	8	2	3
58704	Polyresistant	Kaliningrad	Central-Asian/Russian	99-32	2	4	4	2	3	3	3	5	2	6	4	4	4	2	5	1	5	3	3	5	3	7	2	3
60004	Polyresistant	Kaliningrad	Central-Asian/Russian	801-32	2	4	4	2	3	3	3	4	2	6	4	4	4	2	5	1	5	3	3	5	3	8	2	3
7720	Polyresistant	Murmansk	Central-Asian/Russian CAO	94-32	2	4	4	2	3	3	3	5	2	6	4	4	4	2	5	1	5	3	3	5	3	8	2	3
20	Polyresistant	Murmansk	Central-Asian/Russian	1076-32	2	4	4	2	3	3	3	5	2	6	4	4	4	2	5	1	6	3	3	5	3	8	2	3
537	Sensitive	Vologda	Central-Asian/Russian	1068-32	2	4	4	2	3	3	3	5	2	6	4	4	4	2	5	1	4	3	3	5	3	8	2	3
546	Sensitive	Vologda	Central-Asian/Russian	94-32	2	4	4	2	3	3	3	5	2	6	4	4	4	2	5	1	5	3	3	5	3	8	2	3
800	Sensitive	Vologda	Central-Asian/Russian	95-32	2	4	4	2	3	3	3	5	2	6	3	4	4	2	5	1	5	3	3	5	3	8	2	3
1033	Sensitive	Vologda	Central-Asian/Russian	94-32	2	4	4	2	3	3	3	5	2	6	4	4	4	2	5	1	5	3	3	5	3	8	2	3
1221	Sensitive	Vologda	Central-Asian/Russian	?-32	2	2	4	2	3	3	3	5	2	6	4	4	4	2	5	1	5	3	3	4	3	8	2	3
1737	Sensitive	Vologda	Central-Asian/Russian	94-32	2	4	4	2	3	3	3	5	2	6	4	4	4	2	5	1	5	3	3	5	3	8	2	3
2194	Sensitive	Vologda	Central-Asian/Russian	94-32	2	4	4	2	3	3	3	5	2	6	4	4	4	2	5	1	5	3	3	5	3	8	2	3
2802	Sensitive	Vologda	Central-Asian/Russian	10520-32	2	4	4	2	3	3	3	5	2	6	4	4	4	2	5	1	4	3	3	5	3	6	2	3
3459	Sensitive	Vologda	Central-Asian/Russian	?-32	2	2	4	2	3	3	3	5	2	6	4	4	4	2	5	1	5	3	3	4	3	8	2	3
3773	Sensitive	Vologda	Central-Asian/Russian	94-32	2	4	4	2	3	3	3	5	2	6	4	4	4	2	5	1	5	3	3	5	3	8	2	3
4418	Sensitive	Vologda	Central-Asian/Russian	99-32	2	4	4	2	3	3	3	5	2	6	4	4	4	2	5	1	5	3	3	5	3	7	2	3
1634 ps	Sensitive	Komi	Central-Asian/Russian	94-32	2	4	4	2	3	3	3	5	2	6	4	4	4	2	5	1	5	3	3	5	3	8	2	3
518	Sensitive	Komi	Central-Asian/Russian	94-32	2	4	4	2	3	3	3	5	2	6	4	4	4	2	5	1	5	3	3	5	3	8	2	3
579 vd	Sensitive	Komi	Central-Asian/Russian	94-32	2	4	4	2	3	3	3	5	2	6	4	4	4	2	5	1	5	3	3	5	3	8	2	3
238 vd	Sensitive	Komi	Central-Asian/Russian	9357-32	2	4	2	2	3	3	3	5	2	6	4	4	4	2	5	1	5	3	3	5	3	8	2	3
72	Sensitive	Komi	Central-Asian/Russian	9357-32	2	4	2	2	3	3	3	5	2	6	4	4	4	2	5	1	5	3	3	5	3	8	2	3
376	Sensitive	Komi	Central-Asian/Russian	94-32	2	4	4	2	3	3	3	5	2	6	4	4	4	2	5	1	5	3	3	5	3	8	2	3
4141	Sensitive	Komi	Central-Asian/Russian	94-32	2	4	4	2	3	3	3	5	2	6	4	4	4	2	5	1	5	3	3	5	3	8	2	3
175 vd	Sensitive	Komi	Central-Asian/Russian	94-32	2	4	4	2	3	3	3	5	2	6	4	4	4	2	5	1	5	3	3	5	3	8	2	3
177	Sensitive	Komi	Central-Asian/Russian	99-32	2	4	4	2	3	3	3	5	2	6	4	4	4	2	5	1	5	3	3	5	3	7	2	3
214	Sensitive	Komi	Central-Asian/Russian	94-32	2	4	4	2	3	3	3	5	2	6	4	4	4	2	5	1	5	3	3	5	3	8	2	3
889	Sensitive	Komi	Central-Asian/Russian	94-32	2	4	4	2	3	3	3	5	2	6	4	4	4	2	5	1	5	3	3	5	3	8	2	3
409	Sensitive	Komi	Central-Asian/Russian	94-32	2	4	4	2	3	3	3	5	2	6	4	4	4	2	5	1	5	3	3	5	3	8	2	3
420	Sensitive	Komi	Central-Asian/Russian	407-32	2	4	4	2	3	3	3	5	2	5	4	4	4	2	5	1	5	3	3	5	3	8	2	3
1024	Sensitive	Komi	Central-Asian/Russian	407-32	2	4	4	2	3	3	3	5	2	5	4	4	4	2	5	1	5	3	3	5	3	8	2	3
1680	Sensitive	Komi	Central-Asian/Russian	?-32	2	4	4	2	2	3	3	3	2	8	4	4	4	2	5	1	5	3	3	5	3	8	2	3
711	Sensitive	Komi	Central-Asian/Russian	9356-32	2	4	2	2	3	3	3	5	2	6	4	4	4	2	5	1	5	3	3	6	3	8	2	3
1031	Sensitive	Komi	Central-Asian/Russian	770-32	2	4	4	2	4	3	3	5	2	5	4	4	4	2	5	1	5	3	3	5	3	8	2	3
306	Sensitive	Komi	Central-Asian/Russian	9356-32	2	4	2	2	3	3	3	5	2	6	4	4	4	2	5	1	5	3	3	6	3	8	2	3
1201	Sensitive	Komi	Central-Asian/Russian	94-32	2	4	4	2	3	3	3	5	2	6	4	4	4	2	5	1	5	3	3	5	3	8	2	3
756	Sensitive	Komi	Central-Asian/Russian	94-32	2	4	4	2	3	3	3	5	2	6	4	4	4	2	5	1	5	3	3	5	3	8	2	3
627	Sensitive	Komi	Central-Asian/Russian	94-32	2	4	4	2	3	3	3	5	2	6	4	4	4	2	5	1	5	3	3	5	3	8	2	3
57 v	Sensitive	Pskov	Central-Asian/Russian	?-32	2	4	4	2	4	3	3	5	2	5	4	4	4	2	5	1	5	3	3	4	3	7	2	3
328 v	Sensitive	Pskov	Central-Asian/Russian	95-32	2	4	4	2	3	3	3	5	2	6	3	4	4	2	5	1	5	3	3	5	3	8	2	3
344 v	Sensitive	Pskov	Central-Asian/Russian	96-32	2	4	4	2	3	3	3	6	2	6	4	4	4	2	5	1	5	3	3	5	3	8	2	3
490 v	Sensitive	Pskov	Central-Asian/Russian	?-32	2	4	4	2	3	3	3	6	2	5	4	4	4	2	5	1	5	3	3	5	3	8	2	3
674 v	Sensitive	Pskov	Central-Asian/Russian	94-32	2	4	4	2	3	3	3	5	2	6	4	4	4	2	5	1	5	3	3	5	3	8	2	3
483	Sensitive	Pskov	Central-Asian/Russian	94-32	2	4	4	2	3	3	3	5	2	6	4	4	4	2	5	1	5	3	3	5	3	8	2	3
640	Sensitive	Pskov	Central-Asian/Russian	?-32	2	4	5	2	3	3	3	5	2	6	4	4	4	2	5	1	6	3	3	5	3	8	2	3
3145	Sensitive	Pskov	Central-Asian/Russian	?-332	2	4	4	2	3	3	3	5	2	6	2	2	4	2	5	1	5	3	3	5	3	6	2	3
3385	Sensitive	Pskov	Central-Asian/Russian	1076-32	2	4	4	2	3	3	3	5	2	6	4	4	4	2	5	1	6	3	3	5	3	8	2	3
3847	Sensitive	Pskov	Central-Asian/Russian	94-32	2	4	4	2	3	3	3	5	2	6	4	4	4	2	5	1	5	3	3	5	3	8	2	3
3892	Sensitive	Pskov	Central-Asian/Russian	94-32	2	4	4	2	3	3	3	5	2	6	4	4	4	2	5	1	5	3	3	5	3	8	2	3
4124	Sensitive	Pskov	Central-Asian/Russian	94-32	2	4	4	2	3	3	3	5	2	6	4	4	4	2	5	1	5	3	3	5	3	8	2	3
50476	Sensitive	Kaliningrad	Central-Asian/Russian	9358-32	2	2	4	2	3	3	3	5	2	6	4	4	4	2	5	1	5	3	3	5	3	8	2	3
52576	Sensitive	Kaliningrad	Central-Asian/Russian	14939-32	2	4	4	2	3	3	3	4	2	5	4	4	4	2	5	1	5	3	3	5	3	8	2	3
58072	Sensitive	Kaliningrad	Central-Asian/Russian	99-332	2	4	4	2	3	3	3	5	2	6	4	2	4	2	5	1	5	3	3	5	3	7	2	3
58577	Sensitive	Kaliningrad	Central-Asian/Russian	95-32	2	4	4	2	3	3	3	5	2	6	3	4	4	2	5	1	5	3	3	5	3	8	2	3
62327	Sensitive	Kaliningrad	Central-Asian/Russian	2224-32	2	4	4	2	3	3	3	5	2	5	3	4	4	2	5	1	5	3	3	5	3	8	2	3
64076	Sensitive	Kaliningrad	Central-Asian/Russian	?-332	2	4	4	2	3	3	3	5	2	7	4	2	4	2	5	1	5	3	3	5	3	7	2	3
1610	Sensitive	Murmansk	Central-Asian/Russian	9397-32	2	4	4	2	4	3	3	5	2	5	4	4	4	2	5	1	5	3	3	4	3	8	2	3
1148	Sensitive	Murmansk	Central-Asian/Russian	770-32	2	4	4	2	4	3	3	5	2	5	4	4	4	2	5	1	5	3	3	5	3	8	2	3
546	Sensitive	Murmansk	Central-Asian/Russian	94-32	2	4	4	2	3	3	3	5	2	6	4	4	4	2	5	1	5	3	3	5	3	8	2	3
2332	Sensitive	Murmansk	Central-Asian/Russian	94-32	2	4	4	2	3	3	3	5	2	6	4	4	4	2	5	1	5	3	3	5	3	8	2	3
3989	Sensitive	Murmansk	Central-Asian/Russian	94-32	2	4	4	2	3	3	3	5	2	6	4	4	4	2	5	1	5	3	3	5	3	8	2	3
4147	Sensitive	Murmansk	Central-Asian/Russian	94-32	2	4	4	2	3	3	3	5	2	6	4	4	4	2	5	1	5	3	3	5	3	8	2	3
5286	Sensitive	Murmansk	Central-Asian/Russian	94-32	2	4	4	2	3	3	3	5	2	6	4	4	4	2	5	1	5	3	3	5	3	8	2	3
5579	Sensitive	Murmansk	Central-Asian/Russian	94-32	2	4	4	2	3	3	3	5	2	6	4	4	4	2	5	1	5	3	3	5	3	8	2	3
5872	Sensitive	Murmansk	Central-Asian/Russian	94-32	2	4	4	2	3	3	3	5	2	6	4	4	4	2	5	1	5	3	3	5	3	8	2	3
2399	Sensitive	Murmansk	Central-Asian/Russian	94-32	2	4	4	2	3	3	3	5	2	6	4	4	4	2	5	1	5	3	3	5	3	8	2	3
7060	Sensitive	Murmansk	Central-Asian/Russian	94-32	2	4	4	2	3	3	3	5	2	6	4	4	4	2	5	1	5	3	3	5	3	8	2	3
6253	Sensitive	Murmansk	Central-Asian/Russian	99-332	2	4	4	2	3	3	3	5	2	6	4	2	4	2	5	1	5	3	3	5	3	7	2	3
6309	Sensitive	Murmansk	Central-Asian/Russian	99-332	2	4	4	2	3	3	3	5	2	6	4	2	4	2	5	1	5	3	3	5	3	7	2	3
79	sensitive	Karelia	Central-Asian/Russian	94-32	2	4	4	2	3	3	3	5	2	6	4	4	4	2	5	1	5	3	3	5	3	8	2	3
129	sensitive	Karelia	Central-Asian/Russian	94-32	2	4	4	2	3	3	3	5	2	6	4	4	4	2	5	1	5	3	3	5	3	8	2	3
3663	sensitive	Karelia	Central-Asian/Russian	?-25	2	4	4	2	3	3	3	5	2	6	4	4	4	2	5	1	5	3	2	4	3	7	2	3
3852	sensitive	Karelia	Central-Asian/Russian	11427-32	2	4	4	2	3	3	3	5	2	6	4	4	4	2	5	1	5	3	3	5	3	5	2	3
	MDR - multidrug resistant
	C.A.R. - Central Asian Russian
	MLVA MtbC15-9 - according to MIRU-VNTRplus.org nomenclature
